# Supplementary material for: Short ELF-EMF Exposure Targets SIRT1/Nrf2/HO-1 Signaling in THP-1 Cells
Source: Int J Mol Sci. 2020 Oct 2;21(19):7284. doi: 10.3390/ijms21197284 (PMC7582394; doi:10.3390/ijms21197284)
Supplement: Supplementary file 1 [file ijms-21-07284-s001.zip]

Archive with 1 entries (1 files):
- ijms-925030-supplementary.pptx
